# Supplementary material for: Genomic and Metabolomic Analyses of Natural Products in Nodularia spumigena Isolated from a Shrimp Culture Pond
Source: Toxins (Basel). 2020 Feb 25;12(3):141. doi: 10.3390/toxins12030141 (PMC7150779; doi:10.3390/toxins12030141)
Supplement: Supplementary file 1 [file toxins-12-00141-s001.zip]

Archive with 6 entries (5 files):
- SuppFiles_Nodularia/
- SuppFiles_Nodularia/FigureS1.tiff
- SuppFiles_Nodularia/FileS1.pdf
- SuppFiles_Nodularia/TableS1.xlsx
- SuppFiles_Nodularia/TableS2.xlsx
- SuppFiles_Nodularia/TableS3.xlsx
