# Supplementary material for: Genomic and Metabolomic Analyses of Natural Products in Nodularia spumigena Isolated from a Shrimp Culture Pond
Source: Toxins (Basel). 2020 Feb 25;12(3):141. doi: 10.3390/toxins12030141 (PMC7150779; doi:10.3390/toxins12030141)
Supplement: Supplementary file 1 [file toxins-12-00141-s001.zip › SuppFiles_Nodularia/TableS1.xlsx]

## Sheet: Sheet2
antiSMASH results
Strain	Number of genes
	NRPS	PKS	Hybrid NRPS/PKS	Terpene synthase	Phytoene synthase	Total
N. spumigena CENA596	16	17	3	1	1	38
N. spumigena CCY9414	24	12	3	0	1	40
N. spumigena UHCC 0039	15	20	3	0	1	39
Nodularia sp. NIES-3585	9	12	0	0	1	22
Strain	Number of gene clusters (compounds identified through manual curation)
	NRPS	PKS	Hybrid NRPS/PKS	Terpene	RIPP		Others	Total
					Cyanobactin	Bacteriocin
N. spumigena CENA596	2 (aeruginosin, anabaenopeptin/namalides)	2	3 (nodularin, spumigin)	2 (geosmin)	1	1	2	13
N. spumigena CCY9414	2 (aeruginosin, anabaenopeptin)	0	3 (nodularin, spumigin)	1	2	1	2	11
N. spumigena UHCC 0039	2 (aeruginosin, anabaenopeptin)	0	3 (nodularin, spumigin)	1	2	2	3	13
Nodularia sp. NIES-3585	1	1	1	1	0	2	7	13
