# Supplementary material for: Genomic and Metabolomic Analyses of Natural Products in Nodularia spumigena Isolated from a Shrimp Culture Pond
Source: Toxins (Basel). 2020 Feb 25;12(3):141. doi: 10.3390/toxins12030141 (PMC7150779; doi:10.3390/toxins12030141)
Supplement: Supplementary file 1 [file toxins-12-00141-s001.zip › SuppFiles_Nodularia/TableS2.xlsx]

## Sheet: Gene clusters
Nodularin
Annotated protein				Sequence similarity
Protein	Organism	Amino acids	Proposed function	Function	Organism	Identity	Accession number
NdaA	N. spumigena CENA596	1299	NRPS	NRPS	N. spumigena CCY9414	0.99	WP_017804327.1
	N. spumigena CCY9414	1299	NRPS	NRPS	N. spumigena CENA596	0.99	KZL49785.1
	N. spumigena UHCC 0039	1299	NRPS	NRPS	N. spumigena CCY9414	1	AHJ30513.1
NdaB	N. spumigena CENA596	2607	NRPS	NRPS	N. spumigena CCY9414	0.99	WP_017804328.1
	N. spumigena CCY9414	2607	NRPS	NRPS	N. spumigena CENA596	0.99	KZL49784.1
	N. spumigena UHCC 0039	2607	NRPS	CoA ligase	N. spumigena CCY9414	0.99	AHJ30514.1
NdaC	N. spumigena CENA596	2641	NRPS/PKS	NRPS/PKS	N. spumigena CCY9414	0.99	WP_006195950.1
	N. spumigena CCY9414	2640	NRPS/PKS	NRPS/PKS	N. spumigena CENA596	0.99	KZL49783.1
	N. spumigena UHCC 0039	2640	NRPS/PKS	NRPS/PKS	N. spumigena CCY9414	0.99	EAW45760.1
NdaD	N. spumigena CENA596	3873	PKS	PKS	N. spumigena CCY9414	0.99	WP_006195949.1
	N. spumigena CCY9414	3873	PKS	PKS	N. spumigena CENA596	0.99	KZL49782.1
	N. spumigena UHCC 0039	3873	PKS	PKS	N. spumigena CCY9414	0.99	EAW45759.1
NdaE	N. spumigena CENA596	309	Methyltransferase	Methyltransferase	N. spumigena CCY9414	0.99	WP_006195948.1
	N. spumigena CCY9414	309	Methyltransferase	Methyltransferase	N. spumigena CENA596	0.99	KZL49781.1
	N. spumigena UHCC 0039	309	Methyltransferase	Methyltransferase	N. spumigena CCY9414	0.99	EAW45758.1
NdaF	N. spumigena CENA596	3475	NRPS/PKS	NRSP/PKS	N. Spumigena NSOR10	0.99	AAO64407.1
	N. spumigena CCY9414	3475	NRPS/PKS	NRSP/PKS	N. spumigena CENA596	0.99	KZL49780.1
	N. spumigena UHCC 0039	3475	NRPS/PKS	NRPS/PKS	N. spumigena CCY9414	0.99	EAW45757.1
NdaG	N. spumigena CENA596	235	Racemase	Racemase	N. spumigena NSOR10	0.99	AAO64408.1
	N. spumigena CCY9414	222	Racemase	Racemase	N. spumigena NSOR10	1	KZL49779.1
	N. spumigena UHCC 0039	222	Racemase	Racemase	N. spumigena CCY9414	1	AHJ30519.1
NdaH	N. spumigena CENA596	341	Dehydrogenase	Dehydrogenase	N. spumigena CCY9414	0.99	WP_006195944.1
	N. spumigena CCY9414	328	Dehydrogenase	Dehydrogenase	N. spumigena CENA596	0.99	KZL49778.1
	N. spumigena UHCC 0039	341	Dehydrogenase	Dehydrogenase	N. spumigena CCY9414	1	EAW45755.1
NdaI	N. spumigena CENA596	601	ABC-transporter	ABC-transporter	N. spumigena NSOR10	0.99	AAO64410.1
	N. spumigena CCY9414	601	ABC-transporter	ABC-transporter	N. spumigena CENA596	0.97	KZL49777.1
	N. spumigena UHCC 0039	601	ABC-transporter	ABC-transporter	N. spumigena CCY9414	1	EAW45754.1
Anabaenopeptin
Annotated protein				Sequence similarity
Protein	Organism	Amino acids	Proposed function	Function	Organism	Identity	Accession number
AptA	N. spumigena CENA596	2183	NRPS	NRPS	N. spumigena CCY9414	0.96	EAW45416.1
	N. spumigena CCY9414	2195	NRPS	NRPS	N. spumigena CENA596	0.96	KZL47818.1
	N. spumigena UHCC 0039	2195	NRPS	NRPS	N. spumigena CCY9414	1	EAW45416.1
AptB	N. spumigena CENA596	1081	NRPS	NRPS	Aphanizomenon flos-aquae	0.9	WP_027403946.1
	N. spumigena CCY9414	1075	NRPS	NRPS	N. spumigena CENA596	0.87	KZL47817.1
	N. spumigena UHCC 0039	1075	NRPS	NRPS	N. spumigena CCY9414	1	EAW45417.1
AptC	N. spumigena CENA596	2606	NRPS	NRPS	Sphaerospermopsis torques-reginae ITEP-024	0.9	API83197.1
	N. spumigena CCY9414	2558	NRPS	NRPS	Anabaena sp. AL09	0.9	OBQ12656.1
	N. spumigena UHCC 0039	2558	NRPS	NRPS	N. spumigena CCY9414	1	EAW45418.1
AptD	N. spumigena CENA596	1410	NRPS	NRPS	Sphaerospermopsis torques-reginae ITEP-024	0.84	API83198.1
	N. spumigena CCY9414	1394	NRPS	NRPS	Nostoc sp. CENA543	0.82	AUT02775.1
	N. spumigena UHCC 0039	1394	NRPS	NRPS	N. spumigena CCY9414	1	EAW45419.1
AptE	N. spumigena CENA596	392	2-isopropylmalate synthase	2-isopropylmalate synthase	Sphaerospermopsis torques-reginae ITEP-024	0.95	API83199.1
	N. spumigena CCY9414	392	2-isopropylmalate synthase	2-isopropylmalate synthase	N. spumigena CENA596	0.91	KZL47814.1
	N. spumigena UHCC 0039	392	2-isopropylmalate synthase	2-isopropylmalate synthase	N. spumigena CCY9414	1	EAW45420.1
AptF	N. spumigena CENA596	764	ABC-transporter	ABC-transporter	Sphaerospermopsis torques-reginae ITEP-024	0.84	API83200.1
	N. spumigena CCY9414	738	ABC-transporter	ABC-transporter	N. spumigena CENA596	0.83	KZL47813.1
	N. spumigena UHCC 0039	738	ABC-transporter	ABC-transporter	N. spumigena CCY9414	0.99	EAW45421.1
Spumigin
Annotated protein				Sequence similarity
Protein	Organism	Amino acids	Proposed function	Function	Organism	Identity	Accession number
SpuA	N. spumigena CENA596	1381	NRPS	AMP-dependent synthetase	A. flos-aquae	0.82	WP_051424408.1
	N. spumigena CCY9414	1142	NRPS	AMP-dependent synthetase	Dolichospermum compactum NIES-806	0.89	BAZ87488.1
	N. spumigena UHCC 0039	1401	NRPS	AMP-dependent synthetase	Dolichospermum compactum NIES-806	0.9	BAZ87488.1
SpuB	N. spumigena CENA596	4158	NRPS	NRPS	N. spumigena CCY9414	0.98	EAW43197.1
	N. spumigena CCY9414	4171	NRPS	NRPS	N. spumigena CENA596	0.97	KZL47825.1
	N. spumigena UHCC 0039	4166	NRPS	NRPS	N. spumigena CCY9414	0.99	EAW43197.1
SpuC	N. spumigena CENA596	142	Hypothetical protein	Hypothetical protein	Sphaerospermopsis torques-reginae ITEP-024	0.99	API83184.1
	N. spumigena CCY9414	264	Hypothetical protein	Hypothetical protein	Sphaerospermopsis torques-reginae ITEP-024	0.97	API83184.1
	N. spumigena UHCC 0039	264	Hypothetical protein	Hypothetical protein	N. spumigena CCY9414	1	EAW43196.1
SpuD	N. spumigena CENA596	352	Dehydrogenase	Dehydrogenase	N. spumigena CCY9414	0.99	EAW43195.1
	N. spumigena CCY9414	367	Dehydrogenase	Dehydrogenase	Sphaerospermopsis torques-reginae ITEP-024	0.96	API83183.1
	N. spumigena UHCC 0039	367	Dehydrogenase	Dehydrogenase	N. spumigena CCY9414	1	AHJ31213.1
SpuE	N. spumigena CENA596	271	Reductase	Reductase	N. spumigena CCY9414	0.99	EAW43194.1
	N. spumigena CCY9414	271	Reductase	Reductase	N. spumigena CENA596	0.99	KZL47826.1
	N. spumigena UHCC 0039	271	Reductase	Reductase	N. spumigena CENA596	0.99	KZL47826.1
SpuF	N. spumigena CENA596	683	ABC-transporter	ABC-transporter	N. spumigena CCY9414	0.96	AHJ31211.1
	N. spumigena CCY9414	683	ABC-transporter	ABC-transporter	N. spumigena CENA596	0.96	AHJ31211.1
	N. spumigena UHCC 0039	683	ABC-transporter	ABC-transporter	N. spumigena CCY9414	1	AHJ31211.1
Aeruginosin
Annotated protein				Sequence similarity
Protein	Organism	Amino acids	Proposed function	Function	Organism	Identity	Accession number
AerM	N. spumigena CENA596	1490	NRPS	NRPS	N. spumigena CCY9414	0.99	EAW43321.1
	N. spumigena CCY9414	1490	NRPS	NRPS	N. spumigena CCY9414	0.99	KZL49079.1
	N. spumigena UHCC 0039	1490	NRPS	NRPS	N. spumigena CCY9414	0.99	EAW43321.1
AerB	N. spumigena CENA596	1518	NRPS	NRPS	N. spumigena CCY9414	0.97	EAW43322.1
	N. spumigena CCY9414	1518	NRPS	NRPS	N. spumigena CENA596	0.97	KZL49078.1
	N. spumigena UHCC 0039	1518	NRPS	NRPS	N. spumigena CCY9414	0.99	EAW43322.1
AerD	N. spumigena CENA596	198	Decarboxylase	Decarboxylase	N. spumigena CCY9414	1	EAW43323.1
	N. spumigena CCY9414	193	Decarboxylase	Decarboxylase	N. spumigena CCY9414	1	KZL49077.1
	N. spumigena UHCC 0039	193	Decarboxylase	Decarboxylase	N. spumigena CCY9414	1	EAW43323.1
AerE	N. spumigena CENA596	211	Hypothetical protein	Hypothetical protein	N. spumigena CCY9414	0.99	EAW43324.1
	N. spumigena CCY9414	211	Hypothetical protein	Hypothetical protein	N. spumigena CCY9414	0.99	KZL49076.1
	N. spumigena UHCC 0039	211	Hypothetical protein	Hypothetical protein	N. spumigena CCY9414	1	EAW43324.1
AerF	N. spumigena CENA596	266	Reductase	Reductase	N. spumigena CCY9414	1	AHJ31346.1
	N. spumigena CCY9414	266	Reductase	Reductase	N. spumigena CENA596	1	KZL49075.1
	N. spumigena UHCC 0039	266	Reductase	Reductase	N. spumigena CCY9414	1	AHJ31346.1
AerG	N. spumigena CENA596	1090	NRPS	NRPS	N. spumigena CCY9414	0.98	EAW43326.1
	N. spumigena CCY9414	1090	NRPS	NRPS	N. spumigena CCY9414	0.98	KZL49074.1
	N. spumigena UHCC 0039	1090	NRPS	NRPS	N. spumigena CCY9414	0.99	EAW43326.1
AerI	N. spumigena CENA596	69	Hypothetical protein	Hypothetical protein	N. spumigena CCY9414	0.94	EAW43327.1
	N. spumigena CCY9414	319	Glycosyltransferase	Glycosyltransferase	Planktothrix rubescens 7821	0.66	CUR24711.1
	N. spumigena UHCC 0039	319	Glycosyltransferase	Glycosyltransferase	N. spumigena CCY9414	1	AHJ31348.1
ORF1	N. spumigena CENA596	266	Oxidoreductase	Oxidoreductase	N. spumigena CCY9414	0.99	EAW42596.1
	N. spumigena CCY9414	266	Oxidoreductase	Oxidoreductase	N. spumigena CENA596	0.99	KZL49090.1
	N. spumigena UHCC 0039	266	Oxidoreductase	Oxidoreductase	N. spumigena CCY9414	1	EAW42596.1
Geosmin
Annotated protein				Sequence similarity
Protein	Organism	Amino acids	Proposed function	Function	Organism	Identity	Accession number
GeoA	N. spumigena CENA596	756	Terpene synthase	Terpene synthase	Cylindrospermum stagnale PCC 7417	0.88	WP_015209723.1
Cnb1	N. spumigena CENA596	469	Transcriptional regulator	Cyclic nucleotide-binding protein	C. stagnale PCC 7417	0.91	WP_015209722.1
Cnb2	N. spumigena CENA596	468	Transcriptional regulator	Cyclic nucleotide-binding protein	C. stagnale PCC 7417	0.83	WP_015209721.1
Aerotopes
Annotated protein				Sequence similarity
Protein	Organism	Amino acids	Proposed function	Function	Organism	Identity	Accession number
GvpA1	N. spumigena CENA596	70	Gas vesicle protein	Gas vesicle protein	Microcystis aeruginosa NIES-843	0.99	BAG03580.1
	N. spumigena CCY9414	71	Gas vesicle protein	Gas vesicle protein	N. spumigena BC Nod9401	1	AAP34328.1
	N. spumigena UHCC 0039	71	Gas vesicle protein	Gas vesicle protein	N. spumigena CENA596	1	KZL49098.1
GvpA2	N. spumigena CENA596	70	Gas vesicle protein	Gas vesicle protein	Microcystis aeruginosa NIES-843	0.99	BAG03580.1
	N. spumigena CCY9414	71	Gas vesicle protein	Gas vesicle protein	N. spumigena BC Nod 9427	0.99	AAP46543.1
	N. spumigena UHCC 0039	71	Gas vesicle protein	Gas vesicle protein	N. spumigena BC Nod 9427	1	AAP46543.1
GvpC	N. spumigena CENA596	223	Gas vesicle protein	Gas vesicle protein	N. spumigena	0.96	AAP46544.1
	N. spumigena CCY9414	175	Gas vesicle protein	Gas vesicle protein	N. spumigena BC Nod9401	1	AAP34330.1
	N. spumigena UHCC 0039	256	Gas vesicle protein	Gas vesicle protein	N. spumigena	0.86	AAP46574.1
GvpN	N. spumigena CENA596	326	Gas vesicle protein	Gas vesicle protein	N. spumigena CCY9414	0.98	AHJ27875.1
	N. spumigena CCY9414	326	Gas vesicle protein	Gas vesicle protein	N. spumigena CENA596	0.98	KZL49101.1
	N. spumigena UHCC 0039	326	Gas vesicle protein	Gas vesicle protein	N. spumigena CCY9414	1	AHJ27875.1
GvpJ	N. spumigena CENA596	78	Gas vesicle protein	Gas vesicle protein	N. spumigena CCY9414	0.96	EAW43906.1
	N. spumigena CCY9414	105	Gas vesicle protein	Gas vesicle protein	N. spumigena CENA596	0.96	KZL49102.1
	N. spumigena UHCC 0039	105	Gas vesicle protein	Gas vesicle protein	N. spumigena CCY9414	1	EAW43906.1
GvpK	N. spumigena CENA596	154	Gas vesicle protein	Gas vesicle protein	N. spumigena CCY9414	1	EAW43905.1
	N. spumigena CCY9414	154	Gas vesicle protein	Gas vesicle protein	N. spumigena CENA596	1	KZL49103.1
	N. spumigena UHCC 0039	154	Gas vesicle protein	Gas vesicle protein	N. spumigena CCY9414	1	EAW43905.1
GvpF/L	N. spumigena CENA596	246	Gas vesicle protein	Gas vesicle protein	N. spumigena CCY9414	0.99	EAW43904.1
	N. spumigena CCY9414	240	Gas vesicle protein	Gas vesicle protein	N. spumigena CENA596	0.99	KZL49104.1
	N. spumigena UHCC 0039	246	Gas vesicle protein	Gas vesicle protein	N. spumigena CCY9414	1	AHJ27878.1
GvpG	N. spumigena CENA596	99	Gas vesicle protein	Gas vesicle protein	N. spumigena CCY9414	0.99	EAW43903.1
	N. spumigena CCY9414	97	Gas vesicle protein	Gas vesicle protein	N. spumigena CENA596	1	KZL49116.1
	N. spumigena UHCC 0039	101	Gas vesicle protein	Gas vesicle protein	N. spumigena CCY9414	1	EAW43903.1
GvpW	N. spumigena CENA596	226	Gas vesicle protein	Gas vesicle protein	N. spumigena CCY9414	0.99	EAW43901.1
	N. spumigena CCY9414	226	Gas vesicle protein	Gas vesicle protein	N. spumigena CENA596	0.98	KZL49105.1
	N. spumigena UHCC 0039	226	Gas vesicle protein	Gas vesicle protein	N. spumigena CCY9414	1	EAW43901.1
Mycosporine-like amino acids
Annotated protein				Sequence similarity
Protein	Organism	Amino acids	Proposed function	Function	Organism	Identity	Accession number
MysA	N. spumigena CENA596	409	DHQS-like	3-dehydroquinate synthase	N. spumigena CCY9414	0.99	EAW44170.1
	N. spumigena CCY9414	409	DHQS-like	3-dehydroquinate synthase	N. spumigena CENA596	0.99	KZL50791.1
	N. spumigena UHCC 0039	409	DHQS-like	3-dehydroquinate synthase	N. spumigena CCY9414	1	EAW44170.1
	Nodularia sp. NIES-3585	409	DHQS-like	3-dehydroquinate synthase	N. spumigena CENA596	0.99	KZL50791.1
MysB	N. spumigena CENA596	277	O-MT	O-methyltransferase	N. spumigena CCY9414	0.97	EAW44169.1
	N. spumigena CCY9414	277	O-MT	O-methyltransferase	N. spumigena CENA596	0.97	KZL50792.1
	N. spumigena UHCC 0039	277	O-MT	O-methyltransferase	N. spumigena CCY9414	1	EAW44169.1
	Nodularia sp. NIES-3585	277	O-MT	O-methyltransferase	N. spumigena CENA596	0.97	KZL50792.1
MysC	N. spumigena CENA596	465	ATP-grasp	ATP-grasp ligase forming mycosporine-glycine	N. spumigena CCY9414	0.99	EAW44167.1
	N. spumigena CCY9414	465	ATP-grasp	ATP-grasp ligase forming mycosporine-glycine	N. spumigena CENA596	0.99	KZL50793.1
	N. spumigena UHCC 0039	465	ATP-grasp	ATP-grasp ligase forming mycosporine-glycine	N. spumigena CCY9414	1	EAW44167.1
	Nodularia sp. NIES-3585	465	ATP-grasp	ATP-grasp ligase forming mycosporine-glycine	N. spumigena CCY9414	0.96	EAW44167.1
MysD	N. spumigena CENA596	350	NRPS-like enzyme	D-alanine--D-alanine ligase	N. spumigena CCY9414	0.99	EAW44166.1
	N. spumigena CCY9414	350	NRPS-like enzyme	D-alanine--D-alanine ligase	N. spumigena CENA596	0.99	KZL50794.1
	N. spumigena UHCC 0039	350	NRPS-like enzyme	D-alanine--D-alanine ligase	N. spumigena CCY9414	1	EAW44166.1
	Nodularia sp. NIES-3585	344	NRPS-like enzyme	D-alanine--D-alanine ligase	N. spumigena CCY9414	0.94	EAW44166.1
Scytonemin
Annotated protein				Sequence similarity
Protein	Organism	Amino acids	Proposed function	Function	Organism	Identity	Accession number
Response regulator	N. spumigena CENA596	277	Signal receiver domain	Two-component response regulator	N. spumigena CCY9414	0.99	EAW46885.1
	N. spumigena CCY9414	277	Signal receiver domain	DNA-binding response regulator	N. spumigena CENA596	0.99	KZL47881.1
	N. spumigena UHCC 0039	277	Signal receiver domain	Two-component response regulator	N. spumigena CCY9414	1	EAW46885.1
Sensor kinase	N. spumigena CENA596	658	Histidine kinaselike ATPases	Two-component sensor histidine kinase	N. spumigena CCY9414	0.99	EAW46884.1
	N. spumigena CCY9414	658	Histidine kinaselike ATPases	PAS domain-containing sensor histidine kinase	N. spumigena CENA596	0.99	KZL47880.1
	N. spumigena UHCC 0039	658	Histidine kinaselike ATPases	Two-component sensor histidine kinase	N. spumigena CCY9414	1	EAW46884.1
ScyA	N. spumigena CENA596	627	Hypothetical protein	Acetolactate synthase	N. spumigena CCY9414	0.99	EAW46883.1
	N. spumigena CCY9414	627	Hypothetical protein	Acetolactate synthase	N. spumigena CENA596	0.99	KZL47879.1
	N. spumigena UHCC 0039	627	Hypothetical protein	Acetolactate synthase	N. spumigena CCY9414	1	EAW46883.1
ScyB	N. spumigena CENA596	353	Hypothetical protein	Leucine dehydrogenase	N. spumigena CCY9414	0.99	EAW46882.1
	N. spumigena CCY9414	353	Hypothetical protein	Leucine dehydrogenase	N. spumigena CENA596	0.99	KZL47878.1
	N. spumigena UHCC 0039	353	Hypothetical protein	Leucine dehydrogenase	N. spumigena CCY9414	0.99	EAW46882.1
ScyC	N. spumigena CENA596	323	Hypothetical protein	Hypothetical protein N9414_24128	N. spumigena CCY9414	0.99	EAW46881.1
	N. spumigena CCY9414	323	Hypothetical protein	Hypothetical protein	N. spumigena CENA596	0.99	KZL47877.1
	N. spumigena UHCC 0039	324	Hypothetical protein	Hypothetical protein N9414_24128	N. spumigena CCY9414	1	EAW46881.1
ScyD	N. spumigena CENA596	419	Hypothetical protein	Hypothetical protein N9414_24123	N. spumigena CCY9414	0.99	EAW46880.1
	N. spumigena CCY9414	419	Hypothetical protein	Hypothetical protein	N. spumigena CENA596	0.99	KZL47876.1
	N. spumigena UHCC 0039	419	Hypothetical protein	Hypothetical protein N9414_24123	N. spumigena CCY9414	0.99	EAW46880.1
ScyE	N. spumigena CENA596	441	Hypothetical protein	Hypothetical protein N9414_24118	N. spumigena CCY9414	0.98	EAW46879.1
	N. spumigena CCY9414	430	Hypothetical protein	PEP-CTERM exosortase interaction domain-containing protein	N. spumigena CENA596	0.98	KZL47875.1
	N. spumigena UHCC 0039	439	Hypothetical protein	Hypothetical protein N9414_24118	N. spumigena CCY9414	0.99	EAW46879.1
ScyF	N. spumigena CENA596	391	Hypothetical protein	Hypothetical protein N9414_24108	N. spumigena CCY9414	0.97	EAW46877.1
	N. spumigena CCY9414	391	Hypothetical protein	PEP-CTERM exosortase interaction domain-containing protein	N. spumigena CENA596	0.97	KZL49662.1
	N. spumigena UHCC 0039	391	Hypothetical protein	Hypothetical protein N9414_24108	N. spumigena CCY9414	0.99	EAW46877.1
ORF1	N. spumigena CENA596	233	Hypothetical protein	Hypothetical protein N9414_24103	N. spumigena CCY9414	0.98	EAW46876.1
	N. spumigena CCY9414	232	Hypothetical protein	Hypothetical protein	N. spumigena CENA596	0.98	KZL49663.1
	N. spumigena UHCC 0039	233	Hypothetical protein	Hypothetical protein N9414_24103	N. spumigena CCY9414	0.99	EAW46876.1
Hydrolase	N. spumigena CENA596	301	Hydrolase	Hypothetical protein NSP_52490	N. spumigena CCY9414	0.97	AHJ31537.1
	N. spumigena CCY9414	301	Hydrolase	Hydrolase TatD	N. spumigena CENA596	0.97	KZL49675.1
	N. spumigena UHCC 0039	301	Hydrolase	Hypothetical protein NSP_52490	N. spumigena CCY9414	0.97	AHJ31537.1
UbiA	N. spumigena CENA596	306	4-hydroxybenzoate polyprenyltransferase	Hypothetical protein N9414_24093	N. spumigena CCY9414	0.96	EAW46874.1
	N. spumigena CCY9414	307	4-hydroxybenzoate polyprenyltransferase	Polyprenyltransferase	N. spumigena CENA596	0.96	KZL49664.1
	N. spumigena UHCC 0039	307	4-hydroxybenzoate polyprenyltransferase	Hypothetical protein N9414_24093	N. spumigena CCY9414	0.99	EAW46874.1
Glycosyl	N. spumigena CENA596	429	Glycosyltransferase	Glycosyl transferase, group 1	N. spumigena CCY9414	0.97	EAW46873.1
	N. spumigena CCY9414	429	Glycosyltransferase	Glycosyltransferase WbuB	N. spumigena CENA596	0.97	KZL49665.1
	N. spumigena UHCC 0039	429	Glycosyltransferase	Glycosyl transferase, group 1	N. spumigena CCY9414	0.97	EAW46873.1
TyrA	N. spumigena CENA596	297	Bifunctional Chorismate mutase/prephenate dehydrogenase	Chorismate mutase/prephenate dehydrogenase	N. spumigena CCY9414	0.98	EAW46872.1
	N. spumigena CCY9414	297	Bifunctional Chorismate mutase/prephenate dehydrogenase	Chorismate mutase	N. spumigena CENA596	0.98	KZL49666.1
	N. spumigena UHCC 0039	297	Bifunctional Chorismate mutase/prephenate dehydrogenase	Chorismate mutase/prephenate dehydrogenase	N. spumigena CCY9414	1	EAW46872.1
DsbA	N. spumigena CENA596	223	DsbA, FrnE, DsbA family, FrnE subfamily	FrnE protein-like protein	N. spumigena CCY9414	0.92	EAW46871.1
	N. spumigena CCY9414	215	DsbA, FrnE, DsbA family, FrnE subfamily	FrnE protein	N. spumigena CENA596	0.92	KZL49667.1
	N. spumigena UHCC 0039	215	DsbA, FrnE, DsbA family, FrnE subfamily	FrnE protein-like protein	N. spumigena CCY9414	1	EAW46871.1
AroB	N. spumigena CENA596	402	3-dehydroquinate synthetase	3-dehydroquinate synthase	N. spumigena CCY9414	0.97	EAW46870.1
	N. spumigena CCY9414	402	3-dehydroquinate synthetase	3-dehydroquinate synthase	N. spumigena CENA596	0.97	KZL49668.1
	N. spumigena UHCC 0039	402	3-dehydroquinate synthetase	3-dehydroquinate synthase	N. spumigena CCY9414	0.98	EAW46870.1
ORF2	N. spumigena CENA596	413	Hypothetical protein	Hypothetical protein N9414_24068	N. spumigena CCY9414	0.98	AW46869.1
	N. spumigena CCY9414	413	Hypothetical protein	Xylose isomerase	N. spumigena CENA596	0.98	KZL49669.1
	N. spumigena UHCC 0039	413	Hypothetical protein	Hypothetical protein N9414_24068	N. spumigena CCY9414	0.99	AW46869.1
Phosphodiest	N. spumigena CENA596	460	Type I Phosphodiesterase/nucleotide pyrophosphatase	Hypothetical protein N9414_24063	N. spumigena CCY9414	0.96	EAW46868.1
	N. spumigena CCY9414	461	Type I Phosphodiesterase/nucleotide pyrophosphatase	Phosphodiesterase	N. spumigena CENA596	0.96	KZL49670.1
	N. spumigena UHCC 0039	461	Type I Phosphodiesterase/nucleotide pyrophosphatase	Hypothetical protein N9414_24063	N. spumigena CCY9414	1	EAW46868.1
TrpE	N. spumigena CENA596	732	Anthranilate/paraaminobenzoate synthase component I	Anthranilate synthase	N. spumigena CCY9414	0.96	EAW46867.1
	N. spumigena CCY9414	708	Anthranilate/paraaminobenzoate synthase component I	Anthranilate synthase	N. spumigena CENA596	0.96	KZL49671.1
	N. spumigena UHCC 0039	708	Anthranilate/paraaminobenzoate synthase component I	Anthranilate synthase	N. spumigena CCY9414	1	EAW46867.1
TrpC	N. spumigena CENA596	275	Indole-3-glycerol phosphate synthase	Indole-3-glycerol phosphate synthase	N. spumigena CCY9414	0.96	EAW46866.1
	N. spumigena CCY9414	275	Indole-3-glycerol phosphate synthase	Indole-3-glycerol phosphate synthase	N. spumigena CENA596	0.96	KZL49672.1
	N. spumigena UHCC 0039	275	Indole-3-glycerol phosphate synthase	Indole-3-glycerol phosphate synthase	N. spumigena CCY9414	1	EAW46866.1
TrpA	N. spumigena CENA596	275	Tryptophan synthase alpha chain	Tryptophan synthase subunit alpha	N. spumigena CCY9414	0.99	EAW46865.1
	N. spumigena CCY9414	274	Tryptophan synthase alpha chain	Tryptophan synthase subunit alpha	N. spumigena CENA596	0.99	KZL49673.1
	N. spumigena UHCC 0039	274	Tryptophan synthase alpha chain	Tryptophan synthase subunit alpha	N. spumigena CCY9414	1	EAW46865.1
TrpB	N. spumigena CENA596	408	Tryptophan synthase beta chain	Tryptophan synthase subunit beta	N. spumigena CCY9414	0.99	AHJ31526.1
	N. spumigena CCY9414	425	Tryptophan synthase beta chain	Tryptophan synthase subunit beta	N. spumigena CENA596	0.99	KZL49674.1
	N. spumigena UHCC 0039	425	Tryptophan synthase beta chain	Tryptophan synthase subunit beta	N. spumigena CCY9414	1	AHJ31526.1
TrpD	N. spumigena CENA596	368	Anthranilate phosphoribosyltransferase	Anthranilate phosphoribosyltransferase	N. spumigena CCY9414	0.98	EAW46863.1
	N. spumigena CCY9414	365	Anthranilate phosphoribosyltransferase	Anthranilate phosphoribosyltransferase	Nostoc sp. KVJ20	0.82	ODG99127.1
	N. spumigena UHCC 0039	365	Anthranilate phosphoribosyltransferase	Anthranilate phosphoribosyltransferase	N. spumigena CCY9414	1	EAW46863.1
AroA	N. spumigena CENA596	354	3-deoxy-D-arabinoheptulosonate 7-phosphate synthase	3-deoxy-7-phosphoheptulonate synthase	N. spumigena CCY9414	0.99	EAW46862.1
	N. spumigena CCY9414	354	3-deoxy-D-arabinoheptulosonate 7-phosphate synthase	3-deoxy-7-phosphoheptulonate synthase	N. spumigena CENA596	0.99	KZL50987.1
	N. spumigena UHCC 0039	354	3-deoxy-D-arabinoheptulosonate 7-phosphate synthase	3-deoxy-7-phosphoheptulonate synthase	N. spumigena CCY9414	1	EAW46862.1
