# Supplementary material for: Genomic and Metabolomic Analyses of Natural Products in Nodularia spumigena Isolated from a Shrimp Culture Pond
Source: Toxins (Basel). 2020 Feb 25;12(3):141. doi: 10.3390/toxins12030141 (PMC7150779; doi:10.3390/toxins12030141)
Supplement: Supplementary file 1 [file toxins-12-00141-s001.zip › SuppFiles_Nodularia/TableS3.xlsx]

## Sheet: Planilha1
Strain/Binding pocket	ndaA1	ndaA2	ndaB	ndaF
Nodularia spumigena CENA596	DFWNIGMVHK	DARHVGIFVK	DVWNFGFVDK	DPRHSGVVGK
	Thr 100 %	Tyr 60 %	Glu 70 %	Glu 100 %
N. spumigena CCY9414	DFWNIGMVHK	DARHVGIFVK	DVWNFGFVDK	DPRHSGVVGK
	Thr 100 %	Tyr 60 %	Glu 70 %	Glu 100 %
N. spumigena UHCC 0039	DFWNIGMVHK	DARHVGIFVK	DVWNFGFVDK	DPRHSGVVGK
	Thr 100 %	Tyr 60 %	Glu 70 %	Glu 100 %
N. spumigena NSOR10	DFWNIGMVHK	DARHVGIFVK	DVWNFGFVDK	DPRHSGVVGK
	Thr 100 %	Tyr 60%	Glu 70 %	Glu 100 %
Strain/Bining pocket	spuA	spuB1	spuB2	spuB3
N. spumigena CENA596	ALLWIAASG*	DLAFTGCVTK	DVQFIAHAVK	DVETTGAVTK
	HICA 50 %	Leu 60 %	Pro 90 %	Arg 70 %
N. spumigena CCY9414	ALLWIAASG*	DLAFTGCVTK	DVQFIAHAVK	DVETTGAVTK
	HICA 50 %	Leu 60 %	Pro 90 %	Arg 70 %
N. spumigena UHCC 0039	ALLWIAASG*	DLAFTGCVTK	DVQFIAHAVK	DVETTGAVTK
	HICA 50 %	Leu 60 %	Pro 90 %	Arg 70 %
Sphaerospermopsis torques-reginae ITEP-024	GIFWHGGSG*	-ASTIAA-C-	DVQFIAHAVK	DVETTGAVTK
	HICA 60 %	Tyr 100%	Pro 90 %	Arg 70 %
Strain/Binding pocket	aptA1*	aptA2*	aptA1	aptA2
N. spumigena CENA596	-	-	DAFFLGVTYK	DTEDIGSVVK
	-	-	Ile 90 %	Lys 70 %
N. spumigena CCY9414	-	-	DAFFLGVTYK	DTEDIGSVVK
	-	-	Ile 90 %	Lys-b 70 %
N. spumigena UHCC 0039	-	-	DAFFLGVTYK	DTEDIGSVVK
	-	-	Ile 90 %	Lys-b 70 %
S. torques-reginae ITEP-024	-	-	DAFFLGVTYK	DTEDIGSVVK
	-	-	Ile 90 %	Lys 70 %
Dolichospermum sp. UHCC 0090	DVEDIGSVAK	DTEDIGSVIK	DASTIAAVCK	DTEDIGSVVK
	Lys 70%	Lys 70%	Tyr 100 %	Lys 70 %
Strain/Binding pocket	aptB	aptC1	aptC2	aptD
N. spumigena CENA596	DGLWLGGVFK	DLGFTGCVTK	DLFNNALTYK	DAWTIAGICK
	Val 80 %	Leu 60 %	Ala 100%	Phe 90 %
N. spumigena CCY 9414	DMWFMGGVIK	DLGAIGCVIK	DLGFSGCVTK	DVWTITAICK
	Val 70 %	Asn 60 %	Leu 60%	Phe 80 %
N. spumigena UHCC 0039	DMWFMGGVIK	DLGAIGCVIK	DLGFSGCVTK	DVWYITAICK
	Val 70 %	Asn 60 %	Leu 60%	Phe 80 %
S. torques-reginae ITEP-024	DGLWLGGVFK	DLGFTGCVTK	DLFNNALTYK	DAWTIAGICK
	Val 80 %	Leu 60 %	Ala 100%	Phe 80 %
Dolichospermum sp. UHCC 0090	DALWLGGVFK	DLGFTGCVTK	DLFNNALTYK	DAWTIAGVCK
	Val 90 %	Leu 60 %	Ala 100%	Phe 100 %
Strain/Binding pocket	aerM	aerB	aerG
N. spumigena CENA596	DVENVGAITK	DASTIAAVCK	DVHICAFLVK	-
	Arg 70 %	Tyr 100 %	Pro 50 %	-
N. spumigena CCY9414	DVENVGAITK	DASTIAAVCK	DVHICAFLVK	-
	Arg 70 %	Tyr 100 %	Pro 50 %	-
N. spumigena UHCC 0039	DVENVGAITK	DASTIAAVCK	DVHICAFLVK	-
	Arg 70 %	Tyr 100 %	Pro 50 %	-
